# Supplementary material for: Increased transmembrane protein 119 (TMEM119) levels in the cerebrospinal fluid of patients with mild cognitive impairment due to Alzheimer's disease suggest early microglial involvement
Source: Alzheimers Dement (Amst). 2025 Dec 31;18(1):e70240. doi: 10.1002/dad2.70240 (PMC12756045; doi:10.1002/dad2.70240)
Supplement: Supplementary file 1 — Supporting information [file DAD2-18-e70240-s002.zip]

Archive with 11 entries (11 files):
- Supplementary Table 5.docx
- Supplementary Figure 1.docx
- Supplementary Figure 2.docx
- Supplementary Figure 3.docx
- Supplementary Figure 4.docx
- Supplementary Figure 5.docx
- Supplementary Figure 6.docx
- Supplementary Table 1.docx
- Supplementary Table 2.docx
- Supplementary Table 3.docx
- Supplementary Table 4.docx
